# Supplementary material for: Enhanced inflammation and attenuated tumor suppressor pathways are associated with oncogene‐induced lung tumors in aged mice
Source: Aging Cell. 2017 Oct 18;17(1):e12691. doi: 10.1111/acel.12691 (PMC5771401; doi:10.1111/acel.12691)
Supplement: Supplementary file 2 — Table S1 Genes with significant enhanced expression in young lung adenomas relative to old adenomas. Table S2 GSEA canonical pathways significantly enriched in young adenomas relative to old adenomas. Table S3 Genes with significant increased expression in old lung adenomas relative to young adenomas. Table S4 GSEA canonical pathways significantly enriched in old adenomas relative to young adenomas. [file ACEL-17-na-s002.xlsx]

## Sheet: Table S1
Supplementary Table 1. Genes with Significant Enhanced Expression in
Young Lung Adenomas Relative to Old Adenomas
Gene	Signal (young)*	Signal (old)**	p-value	Fold_Diff (y/o)
ERDR1	254.4	28.7	2.5949e-11	8.86411
SPON2	3341	1266.6	6.23261e-09	2.63777
ZMAT4	141	21.9	2.59968e-07	6.43836
ADAMTS2	656.2	362.6	1.68869e-06	1.80971
LOXL1	3209.8	1875.3	1.90546e-06	1.71162
TMEM63B	1792.1	1065.1	1.5229e-05	1.68257
HR	387.7	195.8	1.61243e-05	1.98008
NNAT	168	44.1	1.65695e-05	3.80952
H2AFJ	322.7	125	1.73676e-05	2.5816
ZFP326	139.9	56.7	1.80115e-05	2.46737
THSD4	1331.5	498.3	1.91514e-05	2.67209
1110057K04RIK	416.3	226.1	2.27316e-05	1.84122
DDX6	571.8	282.7	2.37996e-05	2.02264
THSD4	510.9	184.1	2.68219e-05	2.77512
TMEM178	321.6	156.9	2.68485e-05	2.04971
ADH1	1624.3	898.9	3.45446e-05	1.80699
IDE	713.4	418.6	3.90382e-05	1.70425
MATN4	216.8	94.4	4.00452e-05	2.29661
NDST1	1715.1	1063.7	4.08809e-05	1.61239
2610301F02RIK	174.2	77	4.84987e-05	2.26234
IRX5	829.4	427.9	5.254e-05	1.9383
TGFB3	359.5	214.2	6.28941e-05	1.67834
MYSM1	1051.7	626.7	7.96416e-05	1.67816
ADH1	1057.7	546.9	0.000104484	1.93399
PCDH17	514.7	290.9	0.000110415	1.76934
SRPX2	209.4	111.5	0.000119275	1.87803
FGFBP3	155.6	74.4	0.000140275	2.0914
GPX7	389.4	200.5	0.000149824	1.94214
MATN4	476.2	229.3	0.000164566	2.07676
PCYT1A	313.1	163.3	0.000175805	1.91733
ZBTB7A	495.8	218.9	0.000191562	2.26496
NFIC	92.3	37	0.000204164	2.49459
ADAMTS2	1436.4	839.3	0.000208406	1.71143
H13	282.9	173.5	0.000230994	1.63055
SPNB2	295.5	161.3	0.000237766	1.83199
ELN	3840.1	1543.2	0.000248806	2.4884
CSNK1E	854.3	501.9	0.000256691	1.70213
SPARC	9464.7	6329.9	0.00029067	1.49524
GUCY1B3	227.3	136.7	0.0002939	1.66277
BACH1	282	135.4	0.000374757	2.08272
COL4A1	9076.8	6165.9	0.000505755	1.4721
CYGB	603.7	353.6	0.000525339	1.7073
SPARC	3901.5	2104	0.000536229	1.85433
ZFP326	170	79.4	0.00056343	2.14106
IRX3	5232	2782.1	0.000609186	1.88059
CLEC11A	229.2	123.8	0.000669746	1.85137
TBC1D20	566.5	356.5	0.000706822	1.58906
VEPH1	86.3	18	0.000743807	4.79444
COL1A2	304.6	138.9	0.000791899	2.19294
SOCS2	6064.7	4185.8	0.000891333	1.44887
ZFP219	727.3	493.6	0.000977867	1.47346
COL6A2	452.7	303.8	0.0011504	1.49013
DAG1	763.8	391	0.00115279	1.95345
HSPG2	2071.8	1337.5	0.00124983	1.54901
RAP2A	734.7	503.6	0.00131015	1.4589
SYNM	269.1	109	0.00144504	2.46881
ARNTL	376.4	215.4	0.00145459	1.74745
LOC639396	114.1	47.4	0.00146049	2.40717
SUSD4	215.2	94.1	0.00167094	2.28693
PDPK1	294.8	165.9	0.0017013	1.77697
FBLN1	193.9	107.6	0.00170931	1.80204
COL4A2	8326.5	5869.2	0.00173085	1.41868
SLC26A9	212.8	109.4	0.00180967	1.94516
HIP1	78.5	36.1	0.00181067	2.17452
CXCL14	723.4	416.9	0.00182025	1.73519
UNC5B	184.7	112.9	0.00182138	1.63596
ARID5B	90.7	39.1	0.00186106	2.31969
PLEKHA5	130.4	72	0.00187025	1.81111
RBMS1	2272.1	1486.9	0.0018794	1.52808
9430028L06RIK	137.9	68.6	0.00190138	2.0102
WWC1	518.2	327.2	0.00197847	1.58374
LHFP	262	149.5	0.00205613	1.75251
LAMC1	1060	678.9	0.0020612	1.56135
PEX6	464.8	319	0.00209421	1.45705
RGS4	747.3	294	0.00212207	2.54184
ZC3H13	64.6	24.4	0.00220953	2.64754
DAG1	1857.3	1072	0.00221809	1.73256
ART4	301.6	202.4	0.00224388	1.49012
TMEM98	439.8	302	0.0022718	1.45629
FBN1	773.5	531.3	0.0024954	1.45586
WISP1	299.4	170.2	0.00267042	1.75911
AMMECR1L	455.7	306.7	0.00269445	1.48582
NFE2L2	493.8	329.4	0.00274031	1.49909
A930038C07RIK	206	116.3	0.00274486	1.77128
ADAMTS1	181.5	94	0.00281838	1.93085
TCF25	264.8	149.3	0.00282553	1.77361
BAT2	565.8	396.4	0.00304523	1.42735
RGS16	262.3	168.5	0.00307157	1.55668
DDX6	83.1	38.4	0.00325559	2.16406
PRELP	7023.7	5056.6	0.00334234	1.38902
PREP	1203.4	859.9	0.00349213	1.39947
CTNND2	66.3	9.6	0.00365637	6.90625
RUNX1	221.8	148.2	0.00399172	1.49663
PQLC1	3931.7	2845.4	0.00405443	1.38177
GUCY1A3	232.3	154.2	0.00408696	1.50649
TRPM6	61.1	22.1	0.00413828	2.76471
RAD23A	203.6	122	0.00431718	1.66885
CCDC120	1483.7	971.4	0.00432175	1.52738
ST6GALNAC4	206.9	124.7	0.00442864	1.65918
ADRBK2	102.2	57.1	0.00455439	1.78984
FZD2	123.4	57.1	0.004705	2.16112
LTBP3	2456.4	1671.7	0.00481017	1.4694
BC017647	653.7	462.3	0.00500058	1.41402
STARD4	442.5	293.4	0.00504475	1.50818
FAM168A	169.5	88	0.00532525	1.92614
ACTA2	350.1	188.5	0.00554077	1.85729
EPS8	245.6	140.6	0.00559603	1.7468
B4GALT3	405.7	272.5	0.00563534	1.48881
D0H4S114	3541.9	2075.3	0.00576913	1.70669
PPP1R14C	836.4	424.6	0.00589685	1.96985
NDST1	920.8	643.3	0.00591671	1.43137
MGL2	317.3	180.4	0.00597627	1.75887
BC018465	175.4	88.2	0.00600358	1.98866
TMEM42	2224	1397.9	0.00605146	1.59096
RAPGEF5	323.6	216.5	0.00607967	1.49469
ANGPTL4	883.7	588	0.00620126	1.50289
SMARCA2	117	63.6	0.00620412	1.83962
CLDN18	10295.3	6726.3	0.00624295	1.5306
GUCY1A3	176.3	112.9	0.00626614	1.56156
AARD	444.3	268	0.00639941	1.65784
P4HA1	242.8	154.1	0.00642066	1.5756
CCL17	1041	473.3	0.00659979	2.19945
THBS3	375	221.6	0.00680644	1.69224
PCYOX1L	155.1	91.9	0.00718522	1.6877
C79267	107	64.1	0.00730718	1.66927
PDIA5	337.6	223.3	0.0073247	1.51187
HSD17B11	929.8	663.2	0.00737632	1.40199
FKBP10	153.7	98.8	0.00769538	1.55567
PPARGC1A	85	25.5	0.00783754	3.33333
CCND1	1204.2	847.9	0.00793981	1.42021
GAS6	4214.4	2834.9	0.0080094	1.48661
2610028H24RIK	584.3	308	0.00806845	1.89708
NFATC3	130.5	82.5	0.00809972	1.58182
FOXA2	326.9	214.8	0.00812774	1.52188
NME3	1350.6	996.4	0.00814986	1.35548
PAPOLA	196.6	134.3	0.00843141	1.46389
ZMIZ1	313	202.4	0.00856959	1.54644
GNB4	106.5	61.9	0.00887994	1.72052
3300001P08RIK	2803.4	1906.8	0.00918121	1.47021
NPAS2	73.6	23	0.0092117	3.2
N6AMT1	544.9	398.4	0.00953038	1.36772
ADCY8	200	101.7	0.00959843	1.96657
PDGFB	1367.5	1006.7	0.00997378	1.3584
RPO2TC1	526.7	334.5	0.0100582	1.57459
BDH2	166.8	100	0.0101226	1.668
CD44	126.3	74.2	0.0104138	1.70216
SCN3B	156.9	93.5	0.0105249	1.67807
FBLN1	2085.8	1394.5	0.0106116	1.49573
SNX6	1415.6	1056.4	0.0109111	1.34002
HIGD1B	337.6	218.4	0.0109726	1.54579
3010003L21RIK	365.7	242.2	0.0109847	1.50991
SYN2	68	33.5	0.0110037	2.02985
NID1	675.7	437.4	0.0111753	1.54481
ITGB1	199.1	105	0.0112837	1.89619
RPS4Y2	360.1	212.4	0.011481	1.69539
MUC4	107.5	63	0.0115771	1.70635
NRP1	5606.9	4218.5	0.0116073	1.32912
TINAG	97.2	36.3	0.0117636	2.67769
MFAP5	1124.6	495.3	0.0119589	2.27054
KEAP1	250.4	174.9	0.0124157	1.43168
E130306D19RIK	178.9	110.8	0.0125493	1.61462
MTCH1	692.2	471.2	0.0126357	1.46902
AP1M2	353.2	245.8	0.0127409	1.43694
PPP1R10	727.1	541.6	0.0127829	1.3425
TMEM132C	97.8	45.6	0.0130545	2.14474
SRPX2	62	27.8	0.0131704	2.23022
KEAP1	422.1	310.6	0.0135142	1.35898
ECHDC2	1276.7	924.7	0.0136079	1.38066
D11MOH35	100.6	59.3	0.0137696	1.69646
HIC1	197.8	136.9	0.0140738	1.44485
CSNK1E	1529	1153.4	0.0141127	1.32565
PDGFRB	322.6	220.9	0.0142282	1.46039
TNFRSF11A	68.7	36.2	0.0145898	1.89779
ARL5B	64.2	29.4	0.0148563	2.18367
TRIP6	196.4	129.3	0.0152132	1.51895
SPNB2	1832.7	1354.9	0.0152261	1.35265
RNF6	1681.1	1273.1	0.0153172	1.32048
CRTC3	77.7	43.9	0.0153391	1.76993
FGF1	364	227.2	0.0156657	1.60211
TJP3	178.2	118.7	0.015674	1.50126
1200016B10RIK	1931.2	1465.2	0.0157101	1.31805
TCEA3	596.7	401.3	0.0159834	1.48692
CEACAM1	162.8	77	0.0159842	2.11429
GLG1	4971.1	3417.1	0.0161428	1.45477
5730502D15RIK	259.8	188	0.0161533	1.38191
CD248	411.1	232.7	0.0161931	1.76665
DPP9	787.8	513.4	0.0162585	1.53448
2310016C16RIK	1392.6	889.3	0.0162795	1.56595
ACTA2	462.5	274.9	0.0169406	1.68243
PDLIM1	6695.7	4841.5	0.01706	1.38298
G3BP2	164.1	110.7	0.017256	1.48238
WIPI2	356.2	263.4	0.0174715	1.35232
RTKN	409.4	298.6	0.0179987	1.37106
ZFP91	297.4	218.3	0.0181251	1.36235
MATN4	4845.5	3041.5	0.0184081	1.59313
DAPK1	538.7	380.4	0.0184795	1.41614
SDCCAG1	278.3	204	0.0191633	1.36422
HLX	355.9	255	0.019362	1.39569
SH3TC2	257.4	174.2	0.0194868	1.47761
CMTM8	1793.7	1317.4	0.0195452	1.36155
JMJD2B	99.3	61.9	0.0195853	1.6042
RYK	2108.4	1615.1	0.0196653	1.30543
ACOT1	2757.7	1796.9	0.0197088	1.5347
MGAT4B	868.5	661.2	0.0202023	1.31352
STAT3	2778.6	2133.9	0.0203442	1.30212
YIPF3	1756.6	1346.3	0.0203728	1.30476
NAPB	79.5	44.2	0.0205475	1.79864
RGS7BP	90.5	54.8	0.0209657	1.65146
MMP17	101.1	51	0.0210034	1.98235
GKAP1	699.3	461.7	0.02103	1.51462
9030224M15RIK	140.5	83.1	0.0213128	1.69073
CITED2	192	100	0.0213668	1.92
CLEC4G	82.5	39.3	0.0214709	2.09924
SMAD5	669.7	509.3	0.0215745	1.31494
TRIM3	263.7	193	0.0218887	1.36632
PTGES2	128.1	86.7	0.0219913	1.47751
STXBP4	72.7	40	0.0222643	1.8175
BCL6B	140.7	96.9	0.0222982	1.45201
PIK3R1	732.2	539.8	0.0223913	1.35643
FAM171A2	158.1	91.4	0.0224011	1.72976
SUMO3	1045.9	768.2	0.0225585	1.36149
MUC1	3968.8	2429.7	0.0226235	1.63345
SRPX2	32.6	4	0.0228444	8.15
STAT3	1764.1	1354.5	0.0230044	1.3024
RYK	742.3	567.2	0.0231212	1.30871
THRA	279.2	199.8	0.0233201	1.3974
TBX4	53.4	20.9	0.0234639	2.55502
GPX8	1744.3	1139.1	0.0235023	1.5313
E430002G05RIK	154.6	106.8	0.0236815	1.44757
GATAD2B	50.9	21.1	0.0239177	2.41232
SDC1	494.2	288.3	0.0240398	1.71419
ADCY2	374.3	255	0.024139	1.46784
MED22	154.1	101.2	0.0241958	1.52273
BCAM	1005.3	726.1	0.0243209	1.38452
PAIP2B	92.1	56.6	0.024619	1.62721
ESAM	9213.9	7151.2	0.0248079	1.28844
LAMA2	176.9	107.9	0.024977	1.63948
NRARP	737.5	502	0.0253939	1.46912
SSR2	5097.3	3957.3	0.0254261	1.28808
LGI3	7022.5	4610.8	0.0254947	1.52305
MET	59.4	30.7	0.0255311	1.93485
SETD8	417.7	313.4	0.0255705	1.3328
LMAN2L	572	434.2	0.0256614	1.31737
5730437N04RIK	2959.8	2256.7	0.0258309	1.31156
0610031J06RIK	355.8	261.7	0.0260735	1.35957
FOXP2	43.7	16.4	0.0261704	2.66463
GALNT2	1421.4	1100.1	0.0264503	1.29206
CACNA2D1	32.8	4	0.0264521	8.2
LOC100046781	55.6	24.7	0.0266164	2.25101
TMEM132A	364.9	257.4	0.0266772	1.41764
UACA	1926.2	1490.8	0.0271513	1.29206
BEX4	3353.1	1378.5	0.0272502	2.43243
DPYSL3	111.5	67.7	0.0272879	1.64697
CYR61	254.7	133.6	0.0273628	1.90644
COL16A1	971.4	744	0.0274448	1.30565
COL3A1	51.8	24.7	0.0276853	2.09717
GRIK5	47.6	21.2	0.0282944	2.24528
LTBR	224.8	157.1	0.0289421	1.43094
OSR1	47.3	20.9	0.0291514	2.26316
LPIN2	363.9	227.2	0.0293366	1.60167
BEX4	896.1	359.9	0.0295679	2.48986
PRNP	20841.9	16308	0.0296702	1.27802
BICC1	991.3	641.3	0.029849	1.54577
MGP	30494.1	22558.1	0.029871	1.3518
ETV5	1226.4	754.7	0.0300193	1.62502
D9WSU20E	1000.2	688.2	0.0300331	1.45336
E130014J05RIK	35.7	11	0.0302197	3.24545
LAS1L	76.3	37.9	0.0303921	2.01319
COL1A1	677	448.1	0.0303948	1.51082
IRS2	683.2	375.6	0.030411	1.81896
NRCAM	234.1	118.9	0.0304201	1.96888
HNF1B	176.7	117.9	0.0305422	1.49873
SUMO3	1344	1013.5	0.0307022	1.3261
SMARCA1	140.2	57.9	0.0307341	2.42142
FRS2	274.1	205.8	0.0309094	1.33188
FAM110A	608.9	470.1	0.0313653	1.29526
PVRL2	2328.6	1820.9	0.0315348	1.27882
NDUFS2	615.3	466.2	0.0316869	1.31982
DTX4	429.5	308.7	0.0318002	1.39132
SEMA4F	662.8	382	0.0318105	1.73508
LGI2	208	115.6	0.0318559	1.79931
SNX24	1448.6	1098.6	0.0318963	1.31859
KIF1B	527.1	365	0.0319558	1.44411
EXT1	1239.6	939.5	0.032523	1.31943
MAPKBP1	547.5	396.3	0.0325237	1.38153
VTN	70.8	28.1	0.0325934	2.51957
NRP1	4856.3	3810.5	0.0326062	1.27445
TMPRSS2	1311.3	933.3	0.0329268	1.40501
COPS7B	176.4	128.3	0.0330286	1.3749
MCAM	446.2	334.4	0.033808	1.33433
GPAA1	329.5	245.6	0.0339563	1.34161
2810022L02RIK	217.8	158.4	0.0340298	1.375
USP8	156.4	105.4	0.0340753	1.48387
DLGAP4	508.8	392.9	0.0341617	1.29499
AI450540	1495.3	1173.5	0.0358806	1.27422
SPRY4	115.9	73.6	0.0359038	1.57473
LPHN1	170.3	120.8	0.0360039	1.40977
CISH	1517	1081.8	0.0362819	1.40229
AXIN2	252.7	190.6	0.0369199	1.32581
CDH13	160.6	80.5	0.036936	1.99503
HMGCL	226.3	169.5	0.0370408	1.3351
FSTL1	960.5	678.4	0.0370578	1.41583
PRKCBP1	198	125.1	0.0372838	1.58273
SEC14L3	898.8	591.4	0.0378277	1.51978
LSM12	250.5	189.1	0.037873	1.3247
6430527G18RIK	2596.8	2022.8	0.0379761	1.28377
UBA1	3091.4	2404.8	0.0380996	1.28551
4833421E05RIK	530	412	0.0384344	1.28641
CECR6	63.7	15.3	0.0385709	4.1634
ZFP148	292.3	206.4	0.0386652	1.41618
OCIAD2	416.6	239.1	0.0387231	1.74237
HHIP	67.1	32	0.038926	2.09687
AFG3L1	424.2	328.2	0.0390454	1.2925
SH3MD4	75.4	42.6	0.0391318	1.76995
PRPF40B	498.3	384.9	0.0395931	1.29462
ACOT1	335.5	190.9	0.0396178	1.75746
EXOC4	300	229.4	0.0399991	1.30776
CHD4	65.6	36.7	0.0402624	1.78747
MRPS31	319.1	244.8	0.0403395	1.30351
MID1	93.4	60.4	0.0406331	1.54636
LDB2	687.8	504.8	0.040754	1.36252
CDC42BPB	1211.6	955.2	0.0408517	1.26843
MDK	757.5	518.8	0.0408555	1.4601
EPHB4	154.8	112.6	0.0412306	1.37478
TNKS1BP1	136.2	96.4	0.041379	1.41286
HSP90AB1	2386.9	1708.1	0.0415241	1.3974
ECHDC2	133.5	84	0.0416371	1.58929
RBM9	55.5	26.9	0.041784	2.0632
METTL1	301.4	218.6	0.0418186	1.37877
MMP2	2866.3	2272.4	0.0421386	1.26135
X99384	1067.3	841.9	0.0422386	1.26773
ADCY6	532.6	374.9	0.0425843	1.42065
B3GAT3	179.9	133.3	0.0427455	1.34959
EEF2	664.5	520.2	0.0428272	1.27739
RAD23A	83.1	44.8	0.0428746	1.85491
RCAN1	81.9	31.9	0.0429013	2.5674
MAPK13	651.9	433.3	0.0431023	1.5045
PCOLCE	671.4	515	0.0433132	1.30369
RCOR1	124.4	80.2	0.0435041	1.55112
LMNA	1155.1	913.1	0.0435723	1.26503
CCBL1	391.5	291.6	0.0436767	1.34259
DPP9	756.9	537	0.0437724	1.4095
3110004L20RIK	699.3	507.4	0.0437905	1.3782
G3BP2	1846.9	1464.7	0.0439673	1.26094
COL6A1	2161	1715.2	0.0440646	1.25991
MMP15	1277.4	901	0.0441052	1.41776
NCOR1	1055.7	834.4	0.0442303	1.26522
MUC1	9758	7189.9	0.0442436	1.35718
GJB1	48.9	24.3	0.0444099	2.01235
CPNE2	394.9	285.5	0.0444109	1.38319
EP300	905.7	714.9	0.0444345	1.26689
ELOVL1	1618.4	1063.1	0.0444406	1.52234
KCNK3	65.9	35.5	0.0444703	1.85634
LMNB2	236.7	170.6	0.0445543	1.38746
SNRK	188.7	131	0.0445687	1.44046
BTBD3	148	107.6	0.0448064	1.37546
TMEM23	1267.7	999.5	0.0448394	1.26833
5530601I19RIK	150.9	109.7	0.0448673	1.37557
CMTM8	2289.9	1667.2	0.0448745	1.3735
MRPL37	427.1	332.8	0.0449635	1.28335
EIF4EBP2	255.1	159	0.0450983	1.6044
GPSN2	927.9	725.8	0.0452293	1.27845
BCL2L11	193.4	132.1	0.0454862	1.46404
DOLPP1	789.6	623.2	0.0457193	1.26701
NSD1	56.5	29.2	0.0457204	1.93493
REPIN1	513.1	391.9	0.0457836	1.30926
GYG	639	501.5	0.0459494	1.27418
LRFN4	48.2	23.9	0.0460299	2.01674
D730039F16RIK	156.8	103	0.0463394	1.52233
MXRA8	578.1	427.3	0.0464472	1.35291
RAD23A	96.6	57	0.0464708	1.69474
PDPK1	219.6	137.8	0.0465618	1.59361
IQGAP1	7253.4	5787.2	0.0466283	1.25335
SP5	1390	897.4	0.0466659	1.54892
NRADD	316.4	219.8	0.0466885	1.43949
CUL7	945.2	742.5	0.0469029	1.273
PTPLA	740.4	535	0.0470674	1.38393
TPM1	7514.5	6000.3	0.0473969	1.25235
ENPP4	435.8	340.8	0.0474013	1.27876
SEC61A1	1192.7	946.9	0.0474723	1.25958
0610006I08RIK	4452.7	3554.1	0.0477189	1.25283
D4BWG0951E	1381	1096	0.0477606	1.26004
ARL4C	219.1	162.6	0.0479435	1.34748
NOTCH3	260.8	187.4	0.0480231	1.39168
CPNE8	492.3	349.4	0.0481659	1.40899
IFNGR2	255.2	184.1	0.0482003	1.3862
YEATS4	875	693.2	0.0482081	1.26226
BC024868	130.6	93.9	0.0482492	1.39084
PLXDC1	301.6	203	0.0485758	1.48571
GPSM1	156.2	115.1	0.049101	1.35708
ZFP704	108.9	52.7	0.0499103	2.06641
APLNR	438	232.6	0.0499862	1.88306
METTL1	252.7	186.3	0.0500081	1.35641
Red font - genes associated with extracellular matrix pathways
*Indicates mean expression of four independent young (Y) lung adenomas
**Indicates mean expression of four independent old (O) lung adenomas

## Sheet: Table S2
	Supplementary Table 2. GSEA Canonical Pathways Significantly Enriched in
	Young Adenomas Relative to Old Adenomas
Rank	Gene Set Name [# Genes in Set]	# Genes	p-value	FDR q-value
1	NABA_MATRISOME [1028]	61	7.11 e-37	9.45 e-34
2	NABA_CORE_MATRISOME [275]	34	2.87 e-31	1.9 e-28
3	NABA_ECM_GLYCOPROTEINS [196]	24	2.74 e-22	1.21 e-19
4	KEGG_ECM_RECEPTOR_INTERACTION [84]	16	1.81 e-18	6.02 e-16
5	REACTOME_DEVELOPMENTAL_BIOLOGY [396]	25	3.44 e-16	9.14 e-14
6	REACTOME_SIGNALING_BY_PDGF [122]	16	9.1 e-16	2.02 e-13
7	PID_INTEGRIN1_PATHWAY [66]	13	1.88 e-15	3.57 e-13
8	KEGG_FOCAL_ADHESION [201]	18	1.31 e-14	2.18 e-12
9	KEGG_PATHWAYS_IN_CANCER [328]	21	6.43 e-14	9.49 e-12
10	REACTOME_EXTRACELLULAR_MATRIX_ORGAN	13	8.2 e-14	1.09 e-11
	IZATION [87]
11	PID_INTEGRIN3_PATHWAY [43]	10	5.74 e-13	6.69 e-11
12	REACTOME_AXON_GUIDANCE [251]	18	6.04 e-13	6.69 e-11
13	REACTOME_COLLAGEN_FORMATION [58]	10	1.42 e-11	1.45 e-9
14	NABA_MATRISOME_ASSOCIATED [753]	27	1.61 e-11	1.53 e-9
15	PID_SYNDECAN_1_PATHWAY [46]	9	4.54 e-11	4.02 e-9
16	PID_AVB3_INTEGRIN_PATHWAY [75]	10	2.02 e-10	1.68 e-8
17	REACTOME_INTEGRIN_CELL_SURFACE_INTER	10	3.42 e-10	2.67 e-8
	ACTIONS [79]
18	REACTOME_NCAM1_INTERACTIONS [39]	8	3.71 e-10	2.74 e-8
19	NABA_BASEMENT_MEMBRANES [40]	8	4.6 e-10	3.22 e-8
20	REACTOME_NCAM_NCAM_SIGNALING_FOR_NEURITE_	9	1.01 e-9	6.55 e-8
	_OUT_GROWTH [64]
	Red font - Pathways associated with extracellular matrix components

## Sheet: Table S3
Supplementary Table 3. Genes with Significant Increased Expression
in Old Lung Adenomas relative to Young Adenomas
Gene	Signal (young)*	Signal (old)**	p-value	Fold_Diff (o/y)
SLC11A1	1181.6	2105.5	5.12554e-05	1.78191
TLR13	116.3	242.6	5.32905e-05	2.08598
EHD3	63.9	143	0.000118525	2.23787
CCL9	670.6	1633.3	0.000169672	2.43558
FKBP5	169.6	325	0.000225502	1.91627
NAMPT	153.7	272.3	0.000451461	1.77163
ANXA4	774.2	1430.3	0.000463063	1.84746
CCL3	131	495.3	0.000672543	3.78092
TLR7	163.8	295.2	0.000958319	1.8022
FABP3	58.3	115.7	0.00169594	1.98456
MCM6	336.4	610.5	0.00184935	1.8148
ZFP68	176.5	292.7	0.00244703	1.65836
HOMER1	68.2	125.8	0.00273168	1.84457
SPP1	1970.9	3871.3	0.0028269	1.96423
CD6	102.6	277.4	0.00284721	2.7037
VBP1	209.5	338.5	0.00289201	1.61575
ZFP68	170.8	345.7	0.00345319	2.024
THY1	565.5	1121.9	0.00375189	1.98391
LOC100047427	180.5	311.5	0.00412914	1.72576
LOC100047583	66.8	164.3	0.00420233	2.45958
BIRC2	123	221.5	0.00421531	1.80081
LILRB4	295.4	470.7	0.00423029	1.59343
HBB-B1	1624.5	3019.3	0.00431827	1.8586
MS4A7	600.2	943.9	0.00448374	1.57264
TXN1	630.8	924.2	0.0050878	1.46512
MYRIP	101.9	167.1	0.00526987	1.63984
CASP4	151.4	316.1	0.00558033	2.08785
SAA3	138.2	666.5	0.00570125	4.82272
CD8B1	426.3	898.2	0.0061471	2.10697
SLC11A1	170.2	482.2	0.00632572	2.83314
EAR6	50.1	205.6	0.00637955	4.10379
LAT	95.4	243.7	0.00646413	2.55451
HCST	178.9	370.2	0.00665595	2.06931
LOC668837	213	332.8	0.00683109	1.56244
HUWE1	251.1	386.2	0.00689954	1.53803
SNCA	278	773.6	0.00761553	2.78273
FSD2	38.9	79.5	0.00816037	2.0437
BC065085	82.2	157.2	0.00854004	1.91241
MAP3K8	136.8	211.1	0.00882836	1.54313
CHMP5	191.7	286.7	0.00888689	1.49557
ITGB4	320	486.8	0.00923655	1.52125
CLEC4D	79	383.2	0.0100307	4.85063
TAF6	87.4	156.5	0.0100427	1.79062
SLC2A6	164.9	427.7	0.0100791	2.59369
ERAF	115.1	329.7	0.0102063	2.86447
NT5E	1335.9	1915.4	0.0102534	1.43379
NT5E	225.8	399.1	0.0105303	1.76749
TEF	296.1	511.4	0.0113574	1.72712
SLFN2	131.1	200.4	0.0116735	1.5286
CCNG2	196.6	424.3	0.0117967	2.15819
CCL7	27.9	118.5	0.0119267	4.24731
MSLN	78.7	191.1	0.0120809	2.42821
SLC11A1	25.8	100.3	0.0127049	3.8876
GZMM	32	69	0.0132355	2.15625
GPNMB	3049.4	5471.2	0.0134184	1.79419
HERPUD1	5807.9	8078.3	0.0135235	1.39092
SLC2A1	711.5	999.8	0.0142912	1.4052
GNAZ	58.3	105.1	0.0143196	1.80274
PTPRO	33.3	94.4	0.0144537	2.83483
SERPINA10	34.8	111.8	0.0146379	3.21264
OTTMUSG00000000971	391.2	1125.5	0.0155837	2.87704
GPNMB	52.2	130.5	0.0157348	2.5
AKR1C12	131.4	198.4	0.0161771	1.50989
ZC3H6	36.5	81.1	0.0166008	2.22192
PKNOX2	94.4	145.6	0.0166066	1.54237
MAP2K1	88.2	154.2	0.0168058	1.7483
FXYD2	10.5	43.4	0.017011	4.13333
GP49A	37.3	71.9	0.0175922	1.92761
GNGT2	584.9	953.8	0.0179056	1.63071
FAM107A	23.9	91.6	0.0179403	3.83264
GATA3	58.7	125.3	0.0180298	2.13458
CD6	135.5	361.5	0.0181895	2.6679
4732429D16RIK	83.5	164.4	0.0182217	1.96886
SNCA	58.2	236.2	0.0186694	4.05842
SDC3	1133.4	1572.6	0.0191748	1.38751
VWF	3058.9	5732.8	0.0193673	1.87414
THAP4	401.6	566.7	0.0203798	1.41111
FAIM	340.9	470.7	0.0205674	1.38076
CAR13	177.1	271.6	0.0205963	1.5336
VPS4B	42.5	78.5	0.0210741	1.84706
GZMK	6.6	116.6	0.0210848	17.6667
PTP4A2	589.6	914.6	0.0213182	1.55122
FGG	39.2	196.4	0.021689	5.0102
IRAK3	189	266.8	0.0222664	1.41164
RB1	595.2	835.3	0.022517	1.40339
PLSCR2	69.6	112	0.0226532	1.6092
LCP2	50.3	133.8	0.0227966	2.66004
HBB-B2	18.5	52.6	0.023183	2.84324
AMIGO2	279.1	566.3	0.0234812	2.02902
IL1B	294.3	588.3	0.0249155	1.99898
RGS1	38.3	153.7	0.0252819	4.01305
IL7R	97.9	331.8	0.0253	3.38917
APOE	1356.9	2744.4	0.0258708	2.02255
S100A8	962.8	6423.5	0.026124	6.67169
HPRT1	138.1	210.7	0.0261469	1.52571
UBE2L6	143.2	204.2	0.0263463	1.42598
IQGAP2	109.8	163.1	0.0267596	1.48543
MYO1F	628.1	858	0.02712	1.36602
IFIT3	133.3	204	0.0271763	1.53038
SDCBP2	200.4	378.8	0.0272439	1.89022
TRIP12	130.1	205.5	0.0277051	1.57955
D230007K08RIK	106.2	190.9	0.0277863	1.79755
ST8SIA4	111.1	170.3	0.0284132	1.53285
GP2	1.8	103	0.0290095	57.2222
SH2D2A	128.3	353.9	0.0291038	2.75838
LOC100043257	2528.8	3682.4	0.0294808	1.45618
S100A6	2680.8	3544.9	0.0296784	1.32233
APOC2	42.2	112.4	0.0297126	2.66351
SULT1A1	846.2	1179.1	0.0300448	1.39341
IL15RA	46.3	89.7	0.0301016	1.93737
CYP4A12B	13.2	57.3	0.0302726	4.34091
RPL22L1	68	106.4	0.0303075	1.56471
LOC100048530	83.9	141.8	0.0303781	1.69011
1810030N24RIK	489	669.4	0.0306253	1.36892
AQP9	28	59.7	0.0310234	2.13214
SLC30A1	56.8	92.1	0.0314065	1.62148
KPNA1	238.9	336.1	0.0315275	1.40686
CCRN4L	92.4	138.1	0.0320332	1.49459
CLDN15	71.2	126.1	0.0322693	1.77107
9930023K05RIK	9.3	61.7	0.032625	6.63441
SLC41A2	88	132.7	0.032716	1.50795
MMD	942.8	1246.2	0.0327763	1.32181
PLEKHM1	1059.3	1398.4	0.032983	1.32012
CD6	177.6	426.2	0.0331566	2.39977
INSIG2	408	603	0.0331574	1.47794
LOC667370	142.8	217.7	0.0333265	1.52451
ALAS2	420.4	945.1	0.0334796	2.2481
CASP4	331.6	616.8	0.0338579	1.86007
TM9SF2	238.8	324.4	0.0339016	1.35846
FGL2	85.7	144.5	0.0343669	1.68611
PCDH21	4	76.4	0.0346489	19.1
CSF3R	68.7	167.7	0.035005	2.44105
MATK	26.6	63	0.0358105	2.36842
MS4A7	53.3	87.6	0.0359517	1.64353
PSMD14	456.9	643	0.0363555	1.40731
AOAH	10.5	62.2	0.0366497	5.92381
SLA	1060.9	1681.4	0.0366615	1.58488
ELA1	159.4	240.5	0.036675	1.50878
CYP2A5	88	305.8	0.0368171	3.475
HIATL1	16.9	43.7	0.0368265	2.5858
1300013J15RIK	26.7	60.7	0.0373095	2.27341
LY96	501.2	662.3	0.0375526	1.32143
U46068	45.9	272.2	0.0377008	5.93028
C330023M02RIK	239.3	322.8	0.0378504	1.34893
OSM	100	177.1	0.0382684	1.771
CD200	210.5	306.1	0.0383372	1.45416
KCNK13	63.7	102.8	0.0385629	1.61381
GNG2	185.9	260.8	0.0386029	1.4029
RSAD2	288.7	488.4	0.0386038	1.69172
PKP3	163.1	225.4	0.0389027	1.38197
CLEC4A1	21.8	159.9	0.0392636	7.33486
LOC100048556	98.8	203.2	0.0392907	2.05668
ZFAND6	179.3	247	0.0396534	1.37758
CD68	1255.9	1827	0.0396579	1.45473
JAK1	118.1	208	0.0406097	1.76122
HERPUD1	4433.6	5985.4	0.0415489	1.35001
G3BP2	1846	2415.4	0.0418861	1.30845
CD3D	322.9	708.6	0.0428203	2.19449
BST1	101.2	159.4	0.0430071	1.5751
TNFSF14	19.5	47.9	0.043133	2.45641
EMR1	296.2	449.7	0.0431668	1.51823
LOC100047963	526.7	697.2	0.0431728	1.32371
FCGR4	2001.3	3145.6	0.0438814	1.57178
SRGN	371.2	618.5	0.0443129	1.66622
MAPK14	834.2	1101	0.0444048	1.31983
CXCR6	33.9	63.8	0.0444447	1.88201
TNFRSF26	32.4	60.5	0.0445636	1.86728
TTC33	54.7	86.7	0.0446262	1.58501
CHI3L3	7700.9	11369	0.0446766	1.47632
ZBTB8OS	28.5	59.7	0.0451128	2.09474
RAMP3	23.8	50	0.0456226	2.10084
ETHE1	231.1	311.2	0.0457488	1.3466
IL7	131.6	182.2	0.0458881	1.3845
GDPD1	584.6	909.1	0.0460829	1.55508
ERMP1	427.4	559.6	0.0461063	1.30931
FUNDC1	449.4	600.7	0.0463906	1.33667
GVIN1	787	1536.7	0.0464526	1.9526
SLC11A1	21.9	55.2	0.0465843	2.52055
PTPRA	111.3	163.9	0.0471335	1.4726
D12ERTD553E	601.5	820.5	0.0472868	1.36409
FBLN2	61.8	110.2	0.0474745	1.78317
8430432M10RIK	304.4	401.1	0.0476661	1.31767
NR1D1	57.2	102.5	0.0478178	1.79196
BECN1	99.2	145.4	0.0481138	1.46573
DARC	44.9	152.6	0.0481837	3.39866
PRDX5	3142.7	4040.2	0.0485199	1.28558
CBLB	124.3	177	0.0493856	1.42397
CYCS	59.7	92	0.0493901	1.54104
Blue font - genes associated with immune cells
*Indicates mean expression of four independent young (Y) lung adenomas
**Indicates mean expression of four independent old (O) lung adenomas

## Sheet: Table S4
	Supplementary Table 4. GSEA Canonical Pathways Significantly Enriched in
	Old Adenomas Relative to Young Adenomas
Rank	Gene Set Name [# Genes in Set]	# Genes	p-value	FDR q-value
1	REACTOME_IMMUNE_SYSTEM [933]	26	4.34 e-17	5.76 e-14
2	NABA_MATRISOME [1028]	19	1.05 e-9	6.95 e-7
3	KEGG_TOLL_LIKE_RECEPTOR_SIGNALING_PATH	8	1.62 e-9	7.19 e-7
	WAY [102]
4	KEGG_T_CELL_RECEPTOR_SIGNALING_PATHWAY [108]	8	2.56 e-9	8.52 e-7
5	KEGG_CYTOKINE_CYTOKINE_RECEPTOR_INTER	10	1.87 e-8	4.59 e-6
	ACTION [267]
6	REACTOME_CYTOKINE_SIGNALING_IN_IMMUNE_	10	2.07 e-8	4.59 e-6
	SYSTEM [270]
7	REACTOME_SIGNALING_BY_ILS [107]	7	6.2 e-8	1.18 e-5
8	REACTOME_ADAPTIVE_IMMUNE_SYSTEM [539]	12	2.07 e-7	3.43 e-5
9	REACTOME_INNATE_IMMUNE_SYSTEM [279]	9	3.46 e-7	5.1 e-5
10	REACTOME_PLATELET_ACTIVATION_SIGNALING	8	4.21 e-7	5.2 e-5
	ING_AND_AGGREGATION [208]
11	KEGG_HEMATOPOIETIC_CELL_LINEAGE [88]	6	4.39 e-7	5.2 e-5
12	REACTOME_TRANSPORT_OF_GLUCOSE_AND_OTHER	6	4.7 e-7	5.2 e-5
	SUGARS_BILE_SALTS_AND_ORGANIC_
	ACIDS_METAL_IONS_AND_AMINE_COMPOUNDS [89]
13	KEGG_JAK_STAT_SIGNALING_PATHWAY [155]	7	7.78 e-7	7.78 e-5
14	PID_CD8_TCR_PATHWAY [53]	5	8.2 e-7	7.78 e-5
15	REACTOME_TRANSMEMBRANE_TRANSPORT_OF	10	1.04 e-6	9.25 e-5
	SMALL_MOLECULES [413]
16	NABA_MATRISOME_ASSOCIATED [753]	13	1.11 e-6	9.26 e-5
17	PID_IL12_2PATHWAY [63]	5	1.96 e-6	1.53 e-4
18	REACTOME_IL_7_SIGNALING [11]	3	5.3 e-6	3.91 e-4
19	REACTOME_IL1_SIGNALING [39]	4	7.78 e-6	5.44 e-4
20	PID_CXCR3_PATHWAY [43]	4	1.16 e-5	7.35 e-4
	Blue font - Pathways associated with immune cell function
	Red font - Pathways associated with extracellular matrix
