# Supplementary material for: Enhanced inflammation and attenuated tumor suppressor pathways are associated with oncogene‐induced lung tumors in aged mice
Source: Aging Cell. 2017 Oct 18;17(1):e12691. doi: 10.1111/acel.12691 (PMC5771401; doi:10.1111/acel.12691)
Supplement: Supplementary file 4 — Data S1 Animal survival data. [file ACEL-17-na-s004.xlsx]

## Sheet: Y KrasG12D
Animal Survival Data - Young KrasG12D mice
Y KRasG12D
Mouse #	Days Post Ad-Cre
1	133
2	116
3	144
4	130
5	112
6	113
7	111
8	113
9	114
10	114
11	141
12	162
14	152
14	197
Animal Survival Data - Old KrasG12D mice
O KRasG12D
Mouse #	Days Post Ad-Cre
1	113
2	119
3	120
4	81
5	58
6	91
7	98
8	102
9	102
10	102
11	102
